# Supplementary material for: Complete chloroplast genome studies of different apple varieties indicated the origin of modern cultivated apples from Malus sieversii and Malus sylvestris
Source: PeerJ. 2022 Mar 18;10:e13107. doi: 10.7717/peerj.13107 (PMC8935992; doi:10.7717/peerj.13107)
Supplement: Supplemental Information 7 [file peerj-10-13107-s007.zip]

Archive with 24 entries (24 files):
- NCBI/OK458681.gb
- NCBI/OK539527.gb
- NCBI/OK539528.gb
- NCBI/OK539529.gb
- NCBI/OK539530.gb
- NCBI/OK539531.gb
- NCBI/OK539532.gb
- NCBI/OK539533.gb
- NCBI/OK539534.gb
- NCBI/OK539535.gb
- NCBI/OK539536.gb
- NCBI/OK539537.gb
- NCBI/OK539538.gb
- NCBI/OK539539.gb
- NCBI/OK539540.gb
- NCBI/OK539541.gb
- NCBI/OK539542.gb
- NCBI/OK539543.gb
- NCBI/OK539544.gb
- NCBI/OK539545.gb
- NCBI/OK574627.gb
- NCBI/OK574628.gb
- NCBI/OK574629.gb
- NCBI/OK574630.gb
